# Supplementary material for: Preclinical Evaluation of TB/FLU-04L—An Intranasal Influenza Vector-Based Boost Vaccine against Tuberculosis
Source: Int J Mol Sci. 2023 Apr 18;24(8):7439. doi: 10.3390/ijms24087439 (PMC10138401; doi:10.3390/ijms24087439)
Supplement: Supplementary file 1 [file ijms-24-07439-s001.zip]

Archive with 1 entries (1 files):
- ijms-2349359-supplementary.pdf
